# Supplementary material for: Triterpene Glycosides from the Far Eastern Sea Cucumber Psolus chitonoides: Chemical Structures and Cytotoxicities of Chitonoidosides E1, F, G, and H
Source: Mar Drugs. 2021 Dec 7;19(12):696. doi: 10.3390/md19120696 (PMC8708177; doi:10.3390/md19120696)
Supplement: Supplementary file 1 [file marinedrugs-19-00696-s001.zip]

Archive with 1 entries (1 files):
- marinedrugs-1488465-supplementary.pdf
